# Supplementary material for: African Neotermes: redescriptions of imago and soldier castes of N. aburiensis and N. agilis (Isoptera, Kalotermitidae)
Source: Zookeys. 2017 Jul 6;(683):25–37. doi: 10.3897/zookeys.683.13064 (PMC5523354; doi:10.3897/zookeys.683.13064)
Supplement: XML Treatment for Neotermes aburiensis [file zookeys.683.13064-treatment1.xml]

<!DOCTYPE tp:taxon-treatment
  PUBLIC "-//TaxonX//DTD Taxonomic Treatment Publishing DTD v0 20100105//EN" "tax-treatment-NSO.dtd">
<tp:taxon-treatment xmlns:tp="http://www.plazi.org/taxpub"><tp:treatment-meta><kwd-group><label>Taxon classification</label><kwd><named-content xmlns:xlink="http://www.w3.org/1999/xlink" content-type="kingdom">Animalia</named-content></kwd><kwd><named-content xmlns:xlink="http://www.w3.org/1999/xlink" content-type="order">ORDO</named-content></kwd><kwd><named-content xmlns:xlink="http://www.w3.org/1999/xlink" content-type="family">FAMILIA</named-content></kwd></kwd-group><mixed-citation publication-type="journal"><person-group><name><surname>Onagbola</surname><given-names>Ebenezer O.</given-names></name><name><surname>Scheffrahn</surname><given-names>Rudolf H.</given-names></name></person-group><article-title>African <italic><tp:taxon-name><tp:taxon-name-part taxon-name-part-type="genus" reg="Neotermes">Neotermes</tp:taxon-name-part></tp:taxon-name></italic>: redescriptions of imago and soldier castes of <italic><tp:taxon-name><tp:taxon-name-part taxon-name-part-type="genus" reg="Neotermes">N.</tp:taxon-name-part> <tp:taxon-name-part taxon-name-part-type="species" reg="aburiensis">aburiensis</tp:taxon-name-part></tp:taxon-name></italic> and <italic><tp:taxon-name><tp:taxon-name-part taxon-name-part-type="genus" reg="Neotermes">N.</tp:taxon-name-part> <tp:taxon-name-part taxon-name-part-type="species" reg="agilis">agilis</tp:taxon-name-part></tp:taxon-name></italic> (<tp:taxon-name><tp:taxon-name-part taxon-name-part-type="order">Isoptera</tp:taxon-name-part></tp:taxon-name>, <tp:taxon-name><tp:taxon-name-part taxon-name-part-type="family">Kalotermitidae</tp:taxon-name-part></tp:taxon-name>)</article-title><source>Zookeys</source><day>6</day><month>7</month><year>2017</year><volume>2017</volume><issue>683</issue><fpage>25</fpage><lpage>37</lpage><pub-id pub-id-type="doi">10.3897/zookeys.683.13064</pub-id></mixed-citation></tp:treatment-meta><tp:nomenclature><tp:taxon-name>
            <tp:taxon-name-part taxon-name-part-type="genus" reg="Neotermes">Neotermes</tp:taxon-name-part>
            <tp:taxon-name-part taxon-name-part-type="species" reg="aburiensis">aburiensis</tp:taxon-name-part>
          </tp:taxon-name><tp:taxon-authority>Sjöstedt, 1925</tp:taxon-authority><tp:nomenclature-citation-list><tp:nomenclature-citation><tp:taxon-name>
                <tp:taxon-name-part taxon-name-part-type="genus" reg="Neotermes">Neotermes</tp:taxon-name-part> <tp:taxon-name-part taxon-name-part-type="species" reg="aburiensis">aburiensis</tp:taxon-name-part></tp:taxon-name><comment>Sjöstedt 1925: 39 (soldier described; Ghana).</comment></tp:nomenclature-citation><tp:nomenclature-citation><tp:taxon-name>
                <tp:taxon-name-part taxon-name-part-type="genus" reg="Neotermes">Neotermes</tp:taxon-name-part> <tp:taxon-name-part taxon-name-part-type="species" reg="aburiensis">aburiensis</tp:taxon-name-part></tp:taxon-name><comment>: <xref ref-type="bibr" rid="B3">Grassé 1937</xref>: 10-14 (imago and soldier described; Ivory Coast).</comment></tp:nomenclature-citation><tp:nomenclature-citation><tp:taxon-name>
                <tp:taxon-name-part taxon-name-part-type="genus" reg="Neotermes">Neotermes</tp:taxon-name-part> <tp:taxon-name-part taxon-name-part-type="species" reg="aburiensis">aburiensis</tp:taxon-name-part></tp:taxon-name><comment>: <xref ref-type="bibr" rid="B1">Coaton 1955</xref>: 109-113 (soldier described; Congo-Zaire, Ghana, Ivory Coast).</comment></tp:nomenclature-citation></tp:nomenclature-citation-list></tp:nomenclature><tp:treatment-sec sec-type="material" id="SECID0ELKAC"><title>Material examined.</title><p>NIGERIA, Ijare; <named-content xmlns:xlink="http://www.w3.org/1999/xlink" content-type="dwc:verbatimCoordinates" xlink:type="simple"><named-content content-type="geo-json" specific-use="{&#34;type&#34;:&#34;Point&#34;,&#34;coordinates&#34;:[5.170000,7.360000]}" id="NCID0EUKAC" xlink:type="simple">7.36, 5.17</named-content></named-content>; 9 Apr 2016, E. Onagbola, UF no. AFR2965; 15 alates, nymphs, ex: dead cacao tree. Orita Obele, (OSRC Radio Station Yard), Akure; <named-content xmlns:xlink="http://www.w3.org/1999/xlink" content-type="dwc:verbatimCoordinates" xlink:type="simple"><named-content content-type="geo-json" specific-use="{&#34;type&#34;:&#34;Point&#34;,&#34;coordinates&#34;:[5.160000,7.290000]}" id="NCID0E3KAC" xlink:type="simple">7.29, 5.16</named-content></named-content>; 29 Apr 2016 AFR2966; 5 soldiers, 13 alates, nymphs, ex: living stump of Quickstic (<italic><tp:taxon-name><tp:taxon-name-part taxon-name-part-type="genus" reg="Gliricidia">Gliricidia</tp:taxon-name-part> <tp:taxon-name-part taxon-name-part-type="species" reg="sepiun">sepiun</tp:taxon-name-part></tp:taxon-name></italic>) tree. Bayduk Road, Akure; <named-content xmlns:xlink="http://www.w3.org/1999/xlink" content-type="dwc:verbatimCoordinates" xlink:type="simple"><named-content content-type="geo-json" specific-use="{&#34;type&#34;:&#34;Point&#34;,&#34;coordinates&#34;:[5.151000,7.301000]}" id="NCID0EPLAC" xlink:type="simple">7.301, 5.151</named-content></named-content>, AFR2971; 1 alate, ex: spider web on house fence.</p><p>
            <italic>Imago</italic> (Figs <xref ref-type="fig" rid="F1">1</xref>–<xref ref-type="fig" rid="F3">3</xref>, Table <xref ref-type="table" rid="T1">1</xref>). Head with vertex and frons dark reddish-brown grading to light orange-brown at genae. Pronotum lighter than dorsum of head; anteclypeus yellowish and labrum concolorous with genae (Fig. <xref ref-type="fig" rid="F1">1</xref>). Tergites light yellowish-brown, sternites pale yellow to hyaline. Coxa and femora pale yellow, femora and tarsi contrasting light brown. Chevron pattern from overlapping wing scales and meso and meta notum slightly darker than rest of dorsum. Eyes black; ocelli and antennal articles concolorous with labrum. In dorsal view, lateral margins of head converge to anterior forming distinct trapezoidal outline; cranial sutures absent. Vertex with slight concavity, concavity becoming rugose toward anteclypeus. Eyes of medium size, slightly protruding, and weakly subtriangular. Ocelli large, elliptical, nearly touching eye. Antennae with 17–19 articles, rarely 16. Pronotum in dorsal view collar-shaped. Anterior margin of pronotum very shallowly concave; posterior margin nearly straight; pronotum wider than width of head at eyes; widest at posterior 2/5ths. Scattered long (0.25 mm), erect setae on head and pronotum with numerous short and very short setae (Fig. <xref ref-type="fig" rid="F2">2A</xref>). Tips of long setae rounded at tip; tip weakly spatulate (Fig. <xref ref-type="fig" rid="F2">2B</xref>). Costal margin, radius, radial sector, and media of forewing brown and sclerotized along their entire lengths (Fig. <xref ref-type="fig" rid="F3">3A, B</xref>). Cubitus brown just beyond suture line, with about 10 browish branches to middle of wing 3-4 hyaline branched beyond; membrane between media and cubitus with dozens of faint brown reticulations. Arolia present. Mandible dentition typical of genus; left mandible with posterior margin of first plus second marginal tooth equal to anterior margin of third marginal tooth. Right mandible with posterior margin of second marginal tooth subequal to molar plate.</p><fig id="F1" position="float" orientation="portrait"><label>Figure 1.</label><caption><p>Head and thorax of <italic><tp:taxon-name><tp:taxon-name-part taxon-name-part-type="genus" reg="Neotermes">Neotermes</tp:taxon-name-part> <tp:taxon-name-part taxon-name-part-type="species" reg="aburiensis">aburiensis</tp:taxon-name-part></tp:taxon-name></italic> imago. <bold>A</bold> Dorsal <bold>B</bold> lateral, and <bold>C</bold> ventral views.</p></caption><graphic xmlns:xlink="http://www.w3.org/1999/xlink" xlink:href="zookeys-683-025-g001.jpg" position="float" orientation="portrait" xlink:type="simple" id="oo_143691.jpg"/></fig><fig id="F2" position="float" orientation="portrait"><label>Figure 2.</label><caption><p>
                <italic><tp:taxon-name><tp:taxon-name-part taxon-name-part-type="genus" reg="Neotermes">Neotermes</tp:taxon-name-part></tp:taxon-name></italic> setae on pronotum cuticle. <italic><tp:taxon-name><tp:taxon-name-part taxon-name-part-type="genus" reg="Neotermes">Neotermes</tp:taxon-name-part> <tp:taxon-name-part taxon-name-part-type="species" reg="aburiensis">aburiensis</tp:taxon-name-part></tp:taxon-name></italic> (<bold>A, B</bold>) and <italic><tp:taxon-name><tp:taxon-name-part taxon-name-part-type="genus" reg="Neotermes">N.</tp:taxon-name-part> <tp:taxon-name-part taxon-name-part-type="species" reg="castaneus">castaneus</tp:taxon-name-part></tp:taxon-name></italic> (Burmeister) (<bold>C, D</bold>).</p></caption><graphic xmlns:xlink="http://www.w3.org/1999/xlink" xlink:href="zookeys-683-025-g002.jpg" position="float" orientation="portrait" xlink:type="simple" id="oo_143692.jpg"/></fig><fig id="F3" position="float" orientation="portrait"><label>Figure 3.</label><caption><p>
                <italic><tp:taxon-name><tp:taxon-name-part taxon-name-part-type="genus" reg="Neotermes">Neotermes</tp:taxon-name-part> <tp:taxon-name-part taxon-name-part-type="species" reg="aburiensis">aburiensis</tp:taxon-name-part></tp:taxon-name></italic> forewing (<bold>A</bold>) and hind wing (<bold>B</bold>). <italic><tp:taxon-name><tp:taxon-name-part taxon-name-part-type="genus" reg="Neotermes">Neotermes</tp:taxon-name-part> <tp:taxon-name-part taxon-name-part-type="species" reg="agilis">agilis</tp:taxon-name-part></tp:taxon-name></italic> fore wing (<bold>C</bold>) and hind wing (<bold>D</bold>). RS = radial sector, M = median vein.</p></caption><graphic xmlns:xlink="http://www.w3.org/1999/xlink" xlink:href="zookeys-683-025-g003.jpg" position="float" orientation="portrait" xlink:type="simple" id="oo_143693.jpg"/></fig><table-wrap id="T1" position="float" orientation="portrait"><label>Table 1.</label><caption><p>Measurements of <italic><tp:taxon-name><tp:taxon-name-part taxon-name-part-type="genus" reg="Neotermes">Neotermes</tp:taxon-name-part> <tp:taxon-name-part taxon-name-part-type="species" reg="aburiensis">aburiensis</tp:taxon-name-part></tp:taxon-name></italic> imago (n=16).</p></caption><table id="TID0ECHAC" rules="all"><tbody><tr><th rowspan="1" colspan="1">Measurement</th><th rowspan="1" colspan="1">max</th><th rowspan="1" colspan="1">min</th><th rowspan="1" colspan="1">mean</th></tr><tr><td rowspan="1" colspan="1">Head length with labrum</td><td rowspan="1" colspan="1">2.00</td><td rowspan="1" colspan="1">1.83</td><td rowspan="1" colspan="1">1.91</td></tr><tr><td rowspan="1" colspan="1">Head length to postclypeus</td><td rowspan="1" colspan="1">1.58</td><td rowspan="1" colspan="1">0.13</td><td rowspan="1" colspan="1">0.85</td></tr><tr><td rowspan="1" colspan="1">Head width, maximum at eyes</td><td rowspan="1" colspan="1">1.68</td><td rowspan="1" colspan="1">1.50</td><td rowspan="1" colspan="1">1.59</td></tr><tr><td rowspan="1" colspan="1">Head height without postmentum</td><td rowspan="1" colspan="1">1.05</td><td rowspan="1" colspan="1">0.88</td><td rowspan="1" colspan="1">0.96</td></tr><tr><td rowspan="1" colspan="1">Labrum width, maximum</td><td rowspan="1" colspan="1">0.60</td><td rowspan="1" colspan="1">0.50</td><td rowspan="1" colspan="1">0.55</td></tr><tr><td rowspan="1" colspan="1">Eye diameter with sclerite, maximum</td><td rowspan="1" colspan="1">0.50</td><td rowspan="1" colspan="1">0.43</td><td rowspan="1" colspan="1">0.46</td></tr><tr><td rowspan="1" colspan="1">Eye to head base, minimum from sclerite</td><td rowspan="1" colspan="1">0.28</td><td rowspan="1" colspan="1">0.20</td><td rowspan="1" colspan="1">0.24</td></tr><tr><td rowspan="1" colspan="1">Ocellus diameter, maximum</td><td rowspan="1" colspan="1">0.24</td><td rowspan="1" colspan="1">0.14</td><td rowspan="1" colspan="1">0.19</td></tr><tr><td rowspan="1" colspan="1">Ocellus diameter, minimum</td><td rowspan="1" colspan="1">0.16</td><td rowspan="1" colspan="1">0.10</td><td rowspan="1" colspan="1">0.13</td></tr><tr><td rowspan="1" colspan="1">Pronotum, maximum length</td><td rowspan="1" colspan="1">1.10</td><td rowspan="1" colspan="1">0.75</td><td rowspan="1" colspan="1">0.93</td></tr><tr><td rowspan="1" colspan="1">Pronotum, maximum width</td><td rowspan="1" colspan="1">1.93</td><td rowspan="1" colspan="1">1.58</td><td rowspan="1" colspan="1">1.75</td></tr><tr><td rowspan="1" colspan="1">Total length with wings</td><td rowspan="1" colspan="1">15.56</td><td rowspan="1" colspan="1">13.17</td><td rowspan="1" colspan="1">14.37</td></tr><tr><td rowspan="1" colspan="1">Total length without wings</td><td rowspan="1" colspan="1">8.73</td><td rowspan="1" colspan="1">6.19</td><td rowspan="1" colspan="1">7.46</td></tr><tr><td rowspan="1" colspan="1">Fore wing length from suture</td><td rowspan="1" colspan="1">13.17</td><td rowspan="1" colspan="1">11.27</td><td rowspan="1" colspan="1">12.22</td></tr><tr><td rowspan="1" colspan="1">Fore wing, maximum width</td><td rowspan="1" colspan="1">3.75</td><td rowspan="1" colspan="1">3.00</td><td rowspan="1" colspan="1">3.38</td></tr><tr><td rowspan="1" colspan="1">Hind tibia length</td><td rowspan="1" colspan="1">1.30</td><td rowspan="1" colspan="1">0.88</td><td rowspan="1" colspan="1">1.09</td></tr><tr><td rowspan="1" colspan="1">No. antennal articles</td><td rowspan="1" colspan="1">19</td><td rowspan="1" colspan="1">16</td><td rowspan="1" colspan="1">18</td></tr></tbody></table></table-wrap><p>
            <italic>Soldier</italic> (Fig. <xref ref-type="fig" rid="F4">4</xref>, Table <xref ref-type="table" rid="T2">2</xref>). Monomorphic. In dorsal view, head capsule dark redish brown at antennae grading to light yellowish orange at occiput. Mandibles black. Three proximal antennal articles reddish brown; distal articles becoming lighter. Eye spots light yellowish brown, elongate, smaller than antennal sockets. Pronotum peripheral margins yellowish orange-brown. Postmentum chestnut; labrum concolorous with vertex. Head capsule in dorsal view, narrowly rectangular; lateral margins slightly concave, narrowing slightly in front. Posterior corners of head evenly rounded; posterior margin rectate. In lateral and oblique view, head capsule almost cylindrical with only slight dorso-ventral compression. In dorsal view, frontal flange squarely angled at 60° forming a deep cleft; in lateral or oblique views antero-lateral corners of flange with knob-like protuberences. Vertex with lateral grooves; lateral margins of vertex with distinct rails. Frons sloping from vertex ≅45°; mandibles curved upward ≅10°. Setae very short and sparse on frons and vertex. Periantennal carina developed; mandibles stout, about one-half length of head capsule; dentition well defined; left mandible with three submarginal teeth; two proximal teeth subdivided by slight concavities; right mandible with proximal tooth eclipsed by labrum; apical teeth angled ≅70°; basal humps moderate, rugose. Labrum linguiform, medium-sized, with long terminal setae. Antennae with 15 articles; third antennal article clavate, barely shorter than fourth and fifth combined. Pronotum broader than head, narrow, shield-shaped; anterior margin evenly concave; anterolateral corners acutely angled at 60°, lateral margins converging to posterior; posterior margin forming an evenly shallow convexity. All femora inflated.</p><fig id="F4" position="float" orientation="portrait"><label>Figure 4.</label><caption><p>Head and pronotum of <italic><tp:taxon-name><tp:taxon-name-part taxon-name-part-type="genus" reg="Neotermes">Neotermes</tp:taxon-name-part> <tp:taxon-name-part taxon-name-part-type="species" reg="aburiensis">aburiensis</tp:taxon-name-part></tp:taxon-name></italic> soldier<bold>. A</bold> Dorsal <bold>B</bold> lateral <bold>C</bold> ventral, and <bold>D</bold> oblique views.</p></caption><graphic xmlns:xlink="http://www.w3.org/1999/xlink" xlink:href="zookeys-683-025-g004.jpg" position="float" orientation="portrait" xlink:type="simple" id="oo_143694.jpg"/></fig><table-wrap id="T2" position="float" orientation="portrait"><label>Table 2.</label><caption><p>Measurements of <italic><tp:taxon-name><tp:taxon-name-part taxon-name-part-type="genus" reg="Neotermes">Neotermes</tp:taxon-name-part> <tp:taxon-name-part taxon-name-part-type="species" reg="aburiensis">aburiensis</tp:taxon-name-part></tp:taxon-name></italic> soldier (n=5).</p></caption><table id="TID0EAEAE" rules="all"><tbody><tr><th rowspan="1" colspan="1">Measurement</th><th rowspan="1" colspan="1">max.</th><th rowspan="1" colspan="1">min.</th><th rowspan="1" colspan="1">mean</th></tr><tr><td rowspan="1" colspan="1">Head length to tip of mandibles</td><td rowspan="1" colspan="1">5.20</td><td rowspan="1" colspan="1">4.30</td><td rowspan="1" colspan="1">4.78</td></tr><tr><td rowspan="1" colspan="1">Head length to postclypeus</td><td rowspan="1" colspan="1">3.90</td><td rowspan="1" colspan="1">3.20</td><td rowspan="1" colspan="1">3.44</td></tr><tr><td rowspan="1" colspan="1">Head width, maximum</td><td rowspan="1" colspan="1">2.20</td><td rowspan="1" colspan="1">2.10</td><td rowspan="1" colspan="1">2.14</td></tr><tr><td rowspan="1" colspan="1">Span of frontal processes</td><td rowspan="1" colspan="1">1.00</td><td rowspan="1" colspan="1">0.88</td><td rowspan="1" colspan="1">0.93</td></tr><tr><td rowspan="1" colspan="1">Head height, excluding postmentum</td><td rowspan="1" colspan="1">1.65</td><td rowspan="1" colspan="1">1.50</td><td rowspan="1" colspan="1">1.60</td></tr><tr><td rowspan="1" colspan="1">Labrum, maximum width</td><td rowspan="1" colspan="1">0.53</td><td rowspan="1" colspan="1">0.50</td><td rowspan="1" colspan="1">0.51</td></tr><tr><td rowspan="1" colspan="1">Postclypeus width, maximum</td><td rowspan="1" colspan="1">0.60</td><td rowspan="1" colspan="1">0.53</td><td rowspan="1" colspan="1">0.58</td></tr><tr><td rowspan="1" colspan="1">Left mandible length, tip to most distant visible point of ventral condyle</td><td rowspan="1" colspan="1">1.70</td><td rowspan="1" colspan="1">1.63</td><td rowspan="1" colspan="1">1.65</td></tr><tr><td rowspan="1" colspan="1">Postmentum, length in middle</td><td rowspan="1" colspan="1">2.60</td><td rowspan="1" colspan="1">2.30</td><td rowspan="1" colspan="1">2.46</td></tr><tr><td rowspan="1" colspan="1">Postmentum, maximum width</td><td rowspan="1" colspan="1">0.80</td><td rowspan="1" colspan="1">0.70</td><td rowspan="1" colspan="1">0.77</td></tr><tr><td rowspan="1" colspan="1">Postmentum, minimum width</td><td rowspan="1" colspan="1">0.38</td><td rowspan="1" colspan="1">0.28</td><td rowspan="1" colspan="1">0.32</td></tr><tr><td rowspan="1" colspan="1">Pronotum, maximum width</td><td rowspan="1" colspan="1">2.25</td><td rowspan="1" colspan="1">2.08</td><td rowspan="1" colspan="1">2.17</td></tr><tr><td rowspan="1" colspan="1">Pronotum, maximum length</td><td rowspan="1" colspan="1">1.18</td><td rowspan="1" colspan="1">1.10</td><td rowspan="1" colspan="1">1.13</td></tr><tr><td rowspan="1" colspan="1">Hind tibia length</td><td rowspan="1" colspan="1">1.30</td><td rowspan="1" colspan="1">1.00</td><td rowspan="1" colspan="1">1.19</td></tr><tr><td rowspan="1" colspan="1">Total length</td><td rowspan="1" colspan="1">11.43</td><td rowspan="1" colspan="1">10.63</td><td rowspan="1" colspan="1">11.02</td></tr><tr><td rowspan="1" colspan="1">No. antennal articles</td><td rowspan="1" colspan="1">15</td><td rowspan="1" colspan="1">15</td><td rowspan="1" colspan="1">15</td></tr></tbody></table></table-wrap></tp:treatment-sec><tp:treatment-sec sec-type="comparisons" id="SECID0EPRAE"><title>Comparisons.</title><p>The spatulate-tipped setae on the head and pronotum of <italic><tp:taxon-name><tp:taxon-name-part taxon-name-part-type="genus" reg="Neotermes">N.</tp:taxon-name-part> <tp:taxon-name-part taxon-name-part-type="species" reg="aburiensis">aburiensis</tp:taxon-name-part></tp:taxon-name></italic> are unique among <italic><tp:taxon-name><tp:taxon-name-part taxon-name-part-type="genus" reg="Neotermes">Neotermes</tp:taxon-name-part></tp:taxon-name></italic> and possibly all <tp:taxon-name><tp:taxon-name-part taxon-name-part-type="order">Isoptera</tp:taxon-name-part></tp:taxon-name> which have tappering, needle-like setae (Fig. <xref ref-type="fig" rid="F2">2C, D</xref>). The clefted frontal flange, its lateral protuberences, and sloping rugose frons form a phragmotic forehead unique among <italic><tp:taxon-name><tp:taxon-name-part taxon-name-part-type="genus" reg="Neotermes">Neotermes</tp:taxon-name-part></tp:taxon-name></italic> soldiers.</p></tp:treatment-sec><ref-list><ref id="B3"><mixed-citation xmlns:xlink="http://www.w3.org/1999/xlink" xlink:type="simple">
          <person-group><name name-style="western"><surname>Grassé</surname><given-names>PP</given-names></name></person-group> (<year>1937</year>) <article-title>Recherches sur la systématique et la biologie des termites de l’Afrique occidentale française. Première partie: <tp:taxon-name><tp:taxon-name-part taxon-name-part-type="family">Protermitidae</tp:taxon-name-part></tp:taxon-name>, <tp:taxon-name><tp:taxon-name-part taxon-name-part-type="family">Mesotermitidae</tp:taxon-name-part></tp:taxon-name>, <tp:taxon-name><tp:taxon-name-part taxon-name-part-type="family">Metatermitidae</tp:taxon-name-part></tp:taxon-name> (<tp:taxon-name><tp:taxon-name-part taxon-name-part-type="subfamily">Termitinae</tp:taxon-name-part></tp:taxon-name>)</article-title>. <source>Annales de la Société Entomologiquede France</source> <volume>106</volume>: <fpage>1</fpage>–<lpage>100</lpage> + 4 pls.</mixed-citation></ref><ref id="B1"><mixed-citation xmlns:xlink="http://www.w3.org/1999/xlink" xlink:type="simple">
          <person-group><name name-style="western"><surname>Coaton</surname><given-names>WGH</given-names></name></person-group> (<year>1955</year>) <article-title>New <tp:taxon-name><tp:taxon-name-part taxon-name-part-type="order">Isoptera</tp:taxon-name-part></tp:taxon-name> from Belgian Congo (with redescriptions of some named species).</article-title> <source>Journal of the Entomological Society of Southern Africa</source> <volume>18</volume>: <fpage>109</fpage>–<lpage>136</lpage>.</mixed-citation></ref></ref-list></tp:taxon-treatment>
