# Supplementary material for: African Neotermes: redescriptions of imago and soldier castes of N. aburiensis and N. agilis (Isoptera, Kalotermitidae)
Source: Zookeys. 2017 Jul 6;(683):25–37. doi: 10.3897/zookeys.683.13064 (PMC5523354; doi:10.3897/zookeys.683.13064)
Supplement: XML Treatment for Neotermes agilis [file zookeys.683.13064-treatment2.xml]

<!DOCTYPE tp:taxon-treatment
  PUBLIC "-//TaxonX//DTD Taxonomic Treatment Publishing DTD v0 20100105//EN" "tax-treatment-NSO.dtd">
<tp:taxon-treatment xmlns:tp="http://www.plazi.org/taxpub"><tp:treatment-meta><kwd-group><label>Taxon classification</label><kwd><named-content xmlns:xlink="http://www.w3.org/1999/xlink" content-type="kingdom">Animalia</named-content></kwd><kwd><named-content xmlns:xlink="http://www.w3.org/1999/xlink" content-type="order">ORDO</named-content></kwd><kwd><named-content xmlns:xlink="http://www.w3.org/1999/xlink" content-type="family">FAMILIA</named-content></kwd></kwd-group><mixed-citation publication-type="journal"><person-group><name><surname>Onagbola</surname><given-names>Ebenezer O.</given-names></name><name><surname>Scheffrahn</surname><given-names>Rudolf H.</given-names></name></person-group><article-title>African <italic><tp:taxon-name><tp:taxon-name-part taxon-name-part-type="genus" reg="Neotermes">Neotermes</tp:taxon-name-part></tp:taxon-name></italic>: redescriptions of imago and soldier castes of <italic><tp:taxon-name><tp:taxon-name-part taxon-name-part-type="genus" reg="Neotermes">N.</tp:taxon-name-part> <tp:taxon-name-part taxon-name-part-type="species" reg="aburiensis">aburiensis</tp:taxon-name-part></tp:taxon-name></italic> and <italic><tp:taxon-name><tp:taxon-name-part taxon-name-part-type="genus" reg="Neotermes">N.</tp:taxon-name-part> <tp:taxon-name-part taxon-name-part-type="species" reg="agilis">agilis</tp:taxon-name-part></tp:taxon-name></italic> (<tp:taxon-name><tp:taxon-name-part taxon-name-part-type="order">Isoptera</tp:taxon-name-part></tp:taxon-name>, <tp:taxon-name><tp:taxon-name-part taxon-name-part-type="family">Kalotermitidae</tp:taxon-name-part></tp:taxon-name>)</article-title><source>Zookeys</source><day>6</day><month>7</month><year>2017</year><volume>2017</volume><issue>683</issue><fpage>25</fpage><lpage>37</lpage><pub-id pub-id-type="doi">10.3897/zookeys.683.13064</pub-id></mixed-citation></tp:treatment-meta><tp:nomenclature><tp:taxon-name>
            <tp:taxon-name-part taxon-name-part-type="genus" reg="Neotermes">Neotermes</tp:taxon-name-part>
            <tp:taxon-name-part taxon-name-part-type="species" reg="agilis">agilis</tp:taxon-name-part>
          </tp:taxon-name><tp:taxon-authority>(Sjöstedt, 1902)</tp:taxon-authority><tp:nomenclature-citation-list><tp:nomenclature-citation><tp:taxon-name>
                <tp:taxon-name-part taxon-name-part-type="genus" reg="Calotermes">Calotermes</tp:taxon-name-part> <tp:taxon-name-part taxon-name-part-type="species" reg="agilis">agilis</tp:taxon-name-part></tp:taxon-name><comment><xref ref-type="bibr" rid="B6">Sjöstedt 1902</xref>: 302 (imago).</comment></tp:nomenclature-citation><tp:nomenclature-citation><tp:taxon-name>
                <tp:taxon-name-part taxon-name-part-type="genus" reg="Calotermes">Calotermes</tp:taxon-name-part> <tp:taxon-name-part taxon-name-part-type="species" reg="agilis">agilis</tp:taxon-name-part></tp:taxon-name><comment><xref ref-type="bibr" rid="B7">Sjöstedt 1904</xref>: 15–16 (imago described; Cameroon).</comment></tp:nomenclature-citation><tp:nomenclature-citation><tp:taxon-name>
                <tp:taxon-name-part taxon-name-part-type="genus" reg="Neotermes">Neotermes</tp:taxon-name-part> <tp:taxon-name-part taxon-name-part-type="species" reg="agilis">agilis</tp:taxon-name-part></tp:taxon-name><comment>, <xref ref-type="bibr" rid="B4">Krishna 1961</xref>: 325 (comb. n.).</comment></tp:nomenclature-citation></tp:nomenclature-citation-list></tp:nomenclature><tp:treatment-sec sec-type="material" id="SECID0EMVAE"><title>Material examined.</title><p>GHANA, Bobiri Butterfly Reserve; <named-content xmlns:xlink="http://www.w3.org/1999/xlink" content-type="dwc:verbatimCoordinates" xlink:type="simple"><named-content content-type="geo-json" specific-use="{&#34;type&#34;:&#34;Point&#34;,&#34;coordinates&#34;:[-1.338000,6.690000]}" id="NCID0EVVAE" xlink:type="simple">6.690, -1.338</named-content></named-content>, 12 Sept 2006, L.R. Davis, UF no. AFR188; 2 soldiers, 16 alates, nymphs ex: “hard chunk of wood”; 2 alates, 2 nymphs, and soldier photographs sent to K. Krishna 12 Oct 2006.</p><p>
            <italic>Imago</italic> (Fig. <xref ref-type="fig" rid="F5">5</xref>, Table <xref ref-type="table" rid="T3">3</xref>). Small species. Head with vertex and frons reddish-brown grading to light reddish brown in posterior; lighter near suture of anteclypeus. Pronotum concolorous with dorsum of head except for a lighter area in anterior third; anteclypeus yellowish and labrum concolorous with genae. Tergites yellowish-brown, sternites pale yellow to hyaline. Coxa and femora pale yellow, femora and tarsi light brown. Chevron pattern from overlapping wing scales, meso- and metanotum concolorous with vertex. Eyes greyish black; ocelli and antennal articles concolorous with labrum. In dorsal view, lateral margins of head converge slightely; cranial sutures, thin but distinct. Vertex smooth, slight concavity of frons. Eyes large, slightly protruding, and nearly circular. Ocelli very large, ellipsoid, touching eye. Antennae with 14-16 articles. Pronotum in dorsal view subrectate. Anterior margin of pronotum weakly incised; posterior margin weakly incised in middle; lateral margins evenly rounded. A few scattered erect setae on head; pronotum with numerous long and shorter setae along margins (Fig. <xref ref-type="fig" rid="F5">5</xref>). Costal margin, radius, radial sector, and media of forewing brown and sclerotized along proximal 1/3 of wing, abrupty becoming hyaline for their remainders (Fig. <xref ref-type="fig" rid="F3">3</xref>). Median vein with weak posterior bend after suture; coalescing with radial sector at about half length of wing. RS+M hylaline with about 5 anterior branches. Cubitus brown just beyond suture line, with about 4 browish branches to proximal 1/5 of wing 6-7 hyaline branches beyond; membrane pigmented only in basal 1/5; remainder hyaline. Arolia absent. Mandible dentition typical of genus.</p><fig id="F5" position="float" orientation="portrait"><label>Figure 5.</label><caption><p>Head and thorax of <italic><tp:taxon-name><tp:taxon-name-part taxon-name-part-type="genus" reg="Neotermes">Neotermes</tp:taxon-name-part> <tp:taxon-name-part taxon-name-part-type="species" reg="agilis">agilis</tp:taxon-name-part></tp:taxon-name></italic> imago<bold>. A</bold> Dorsal and <bold>B</bold> lateral views.</p></caption><graphic xmlns:xlink="http://www.w3.org/1999/xlink" xlink:href="zookeys-683-025-g005.jpg" position="float" orientation="portrait" xlink:type="simple" id="oo_143695.jpg"/></fig><table-wrap id="T3" position="float" orientation="portrait"><label>Table 3.</label><caption><p>Measurements of <italic><tp:taxon-name><tp:taxon-name-part taxon-name-part-type="genus" reg="Neotermes">Neotermes</tp:taxon-name-part> <tp:taxon-name-part taxon-name-part-type="species" reg="agilis">agilis</tp:taxon-name-part></tp:taxon-name></italic> imago (n=10).</p></caption><table id="TID0ETSAE" rules="all"><tbody><tr><th rowspan="1" colspan="1">Measurement</th><th rowspan="1" colspan="1">max</th><th rowspan="1" colspan="1">min</th><th rowspan="1" colspan="1">mean</th></tr><tr><td rowspan="1" colspan="1">Head length with labrum</td><td rowspan="1" colspan="1">1.68</td><td rowspan="1" colspan="1">1.45</td><td rowspan="1" colspan="1">1.54</td></tr><tr><td rowspan="1" colspan="1">Head length to postclypeus</td><td rowspan="1" colspan="1">1.40</td><td rowspan="1" colspan="1">1.13</td><td rowspan="1" colspan="1">1.28</td></tr><tr><td rowspan="1" colspan="1">Head width, maximum at eyes</td><td rowspan="1" colspan="1">1.40</td><td rowspan="1" colspan="1">1.15</td><td rowspan="1" colspan="1">1.33</td></tr><tr><td rowspan="1" colspan="1">Head height without postmentum</td><td rowspan="1" colspan="1">0.93</td><td rowspan="1" colspan="1">0.75</td><td rowspan="1" colspan="1">0.84</td></tr><tr><td rowspan="1" colspan="1">Labrum width, maximum</td><td rowspan="1" colspan="1">0.58</td><td rowspan="1" colspan="1">0.43</td><td rowspan="1" colspan="1">0.50</td></tr><tr><td rowspan="1" colspan="1">Eye diameter with sclerite, maximum</td><td rowspan="1" colspan="1">0.53</td><td rowspan="1" colspan="1">0.45</td><td rowspan="1" colspan="1">0.49</td></tr><tr><td rowspan="1" colspan="1">Eye to head base, minimum from sclerite</td><td rowspan="1" colspan="1">0.20</td><td rowspan="1" colspan="1">0.13</td><td rowspan="1" colspan="1">0.16</td></tr><tr><td rowspan="1" colspan="1">Ocellus diameter, maximum</td><td rowspan="1" colspan="1">0.22</td><td rowspan="1" colspan="1">0.14</td><td rowspan="1" colspan="1">0.19</td></tr><tr><td rowspan="1" colspan="1">Ocellus diameter, minimum</td><td rowspan="1" colspan="1">0.18</td><td rowspan="1" colspan="1">0.10</td><td rowspan="1" colspan="1">0.14</td></tr><tr><td rowspan="1" colspan="1">Pronotum, maximum length</td><td rowspan="1" colspan="1">0.85</td><td rowspan="1" colspan="1">0.63</td><td rowspan="1" colspan="1">0.72</td></tr><tr><td rowspan="1" colspan="1">Pronotum, maximum width</td><td rowspan="1" colspan="1">1.53</td><td rowspan="1" colspan="1">1.30</td><td rowspan="1" colspan="1">1.41</td></tr><tr><td rowspan="1" colspan="1">Total length with wings</td><td rowspan="1" colspan="1">12.70</td><td rowspan="1" colspan="1">10.16</td><td rowspan="1" colspan="1">11.16</td></tr><tr><td rowspan="1" colspan="1">Total length without wings</td><td rowspan="1" colspan="1">6.98</td><td rowspan="1" colspan="1">5.40</td><td rowspan="1" colspan="1">5.98</td></tr><tr><td rowspan="1" colspan="1">Fore wing length from suture</td><td rowspan="1" colspan="1">10.32</td><td rowspan="1" colspan="1">8.25</td><td rowspan="1" colspan="1">8.90</td></tr><tr><td rowspan="1" colspan="1">Fore wing, maximum width</td><td rowspan="1" colspan="1">2.75</td><td rowspan="1" colspan="1">1.95</td><td rowspan="1" colspan="1">2.24</td></tr><tr><td rowspan="1" colspan="1">Hind tibia length</td><td rowspan="1" colspan="1">1.00</td><td rowspan="1" colspan="1">0.90</td><td rowspan="1" colspan="1">0.94</td></tr><tr><td rowspan="1" colspan="1">No. antennal articles</td><td rowspan="1" colspan="1">16</td><td rowspan="1" colspan="1">14</td><td rowspan="1" colspan="1">15</td></tr></tbody></table></table-wrap><p>
            <italic>Soldier</italic> (Fig. <xref ref-type="fig" rid="F6">6</xref>; Table <xref ref-type="table" rid="T4">4</xref>). Monomorphic. Head capsule dark redish brown in a narrow strip anterior to antennae; remainder of head capsule light yellowish orange. Mandibles black beyond humps, humps dark reddish brown. Eye spots faint or absent. Pronotum light yellowish orange. Head capsule in dorsal view, subquadrate; lateral margins slightly convex. In lateral view, head capsule ellipsoid. Frons sloping from vertex ≅40°; mandibles curved upward ≅20°. Scattered medium and short setae on head capsule and pronotum. Periantennal carina weak; mandibles short and stout; left mandible with three submarginal teeth, right mandible with two large subapical teeth, distal tooth forming right angle with apical tooth, apical teeth angled 50°; basal humps slightly inflated. Labrum linguiform, medium-sized, with long terminal setae. Antennae with 12 articles, third article somewhat enlarged but shorter than fouth and fifth combined. Pronotum as broad as head, wide; anterior margin shallowly incised; anterolateral corners rounded ≅70°, lateral margins parallel; posterior margin rectate in middle. Front femora inflated.</p><fig id="F6" position="float" orientation="portrait"><label>Figure 6.</label><caption><p>Head and pronotum of <italic><tp:taxon-name><tp:taxon-name-part taxon-name-part-type="genus" reg="Neotermes">Neotermes</tp:taxon-name-part> <tp:taxon-name-part taxon-name-part-type="species" reg="agilis">agilis</tp:taxon-name-part></tp:taxon-name></italic> soldier<bold>. A</bold> Dorsal <bold>B</bold> lateral, and <bold>C</bold> ventral views.</p></caption><graphic xmlns:xlink="http://www.w3.org/1999/xlink" xlink:href="zookeys-683-025-g006.jpg" position="float" orientation="portrait" xlink:type="simple" id="oo_143696.jpg"/></fig><table-wrap id="T4" position="float" orientation="portrait"><label>Table 4.</label><caption><p>Measurements of <italic><tp:taxon-name><tp:taxon-name-part taxon-name-part-type="genus" reg="Neotermes">Neotermes</tp:taxon-name-part> <tp:taxon-name-part taxon-name-part-type="species" reg="agilis">agilis</tp:taxon-name-part></tp:taxon-name></italic> soldier (n=2).</p></caption><table id="TID0EK6AE" rules="all"><tbody><tr><th rowspan="1" colspan="1">Measurement</th><th rowspan="1" colspan="1">max.</th><th rowspan="1" colspan="1">min.</th><th rowspan="1" colspan="1">mean</th></tr><tr><td rowspan="1" colspan="1">Head length to tip of mandibles</td><td rowspan="1" colspan="1">3.30</td><td rowspan="1" colspan="1">3.20</td><td rowspan="1" colspan="1">3.25</td></tr><tr><td rowspan="1" colspan="1">Head length to postclypeus</td><td rowspan="1" colspan="1">2.20</td><td rowspan="1" colspan="1">2.20</td><td rowspan="1" colspan="1">2.20</td></tr><tr><td rowspan="1" colspan="1">Head width, maximum</td><td rowspan="1" colspan="1">1.55</td><td rowspan="1" colspan="1">1.50</td><td rowspan="1" colspan="1">1.53</td></tr><tr><td rowspan="1" colspan="1">Span of frontal processes</td><td rowspan="1" colspan="1">0.95</td><td rowspan="1" colspan="1">0.80</td><td rowspan="1" colspan="1">0.88</td></tr><tr><td rowspan="1" colspan="1">Head height, excluding postmentum</td><td rowspan="1" colspan="1">1.25</td><td rowspan="1" colspan="1">1.25</td><td rowspan="1" colspan="1">1.25</td></tr><tr><td rowspan="1" colspan="1">Labrum, maximum width</td><td rowspan="1" colspan="1">0.38</td><td rowspan="1" colspan="1">0.25</td><td rowspan="1" colspan="1">0.31</td></tr><tr><td rowspan="1" colspan="1">Postclypeus width, maximum</td><td rowspan="1" colspan="1">0.43</td><td rowspan="1" colspan="1">0.40</td><td rowspan="1" colspan="1">0.41</td></tr><tr><td rowspan="1" colspan="1">Left mandible length, tip to most distant visible point of ventral condyle</td><td rowspan="1" colspan="1">1.25</td><td rowspan="1" colspan="1">1.20</td><td rowspan="1" colspan="1">1.23</td></tr><tr><td rowspan="1" colspan="1">Postmentum, length in middle</td><td rowspan="1" colspan="1">1.35</td><td rowspan="1" colspan="1">1.20</td><td rowspan="1" colspan="1">1.28</td></tr><tr><td rowspan="1" colspan="1">Postmentum, maximum width</td><td rowspan="1" colspan="1">0.63</td><td rowspan="1" colspan="1">0.48</td><td rowspan="1" colspan="1">0.55</td></tr><tr><td rowspan="1" colspan="1">Postmentum, minimum width</td><td rowspan="1" colspan="1">0.18</td><td rowspan="1" colspan="1">0.15</td><td rowspan="1" colspan="1">0.16</td></tr><tr><td rowspan="1" colspan="1">Pronotum, maximum width</td><td rowspan="1" colspan="1">1.50</td><td rowspan="1" colspan="1">1.45</td><td rowspan="1" colspan="1">1.48</td></tr><tr><td rowspan="1" colspan="1">Pronotum, maximum length</td><td rowspan="1" colspan="1">0.95</td><td rowspan="1" colspan="1">0.85</td><td rowspan="1" colspan="1">0.90</td></tr><tr><td rowspan="1" colspan="1">Hind tibia length</td><td rowspan="1" colspan="1">0.83</td><td rowspan="1" colspan="1">0.83</td><td rowspan="1" colspan="1">0.83</td></tr><tr><td rowspan="1" colspan="1">Total length</td><td rowspan="1" colspan="1">7.78</td><td rowspan="1" colspan="1">7.62</td><td rowspan="1" colspan="1">7.70</td></tr><tr><td rowspan="1" colspan="1">No. antennal articles</td><td rowspan="1" colspan="1">12</td><td rowspan="1" colspan="1">12</td><td rowspan="1" colspan="1">12</td></tr></tbody></table></table-wrap></tp:treatment-sec><tp:treatment-sec sec-type="comparisons" id="SECID0EMIAG"><title>Comparisons.</title><p>The fore wing venation of <italic><tp:taxon-name><tp:taxon-name-part taxon-name-part-type="genus" reg="Neotermes">N.</tp:taxon-name-part> <tp:taxon-name-part taxon-name-part-type="species" reg="agilis">agilis</tp:taxon-name-part></tp:taxon-name></italic> is unique among <italic><tp:taxon-name><tp:taxon-name-part taxon-name-part-type="genus" reg="Neotermes">Neotermes</tp:taxon-name-part></tp:taxon-name></italic> and other kalotermitids in that the major veins are hyaline beyond their bases and the radial sector and median veins coalesce to form a single vein. The venation of <italic><tp:taxon-name><tp:taxon-name-part taxon-name-part-type="genus" reg="Neotermes">N.</tp:taxon-name-part> <tp:taxon-name-part taxon-name-part-type="species" reg="agilis">agilis</tp:taxon-name-part></tp:taxon-name></italic> is close to <italic><tp:taxon-name><tp:taxon-name-part taxon-name-part-type="genus" reg="Rugitermes">Rugitermes</tp:taxon-name-part></tp:taxon-name></italic>, but in <italic><tp:taxon-name><tp:taxon-name-part taxon-name-part-type="genus" reg="Rugitermes">Rugitermes</tp:taxon-name-part></tp:taxon-name></italic> the distal two thirds of median vein is sclerotized. All other <italic><tp:taxon-name><tp:taxon-name-part taxon-name-part-type="genus" reg="Neotermes">Neotermes</tp:taxon-name-part></tp:taxon-name></italic> have fore wings with fully sclerotized major veins and a median vein which remains independent of the radial sector (see <xref ref-type="bibr" rid="B9">Ware et al. 2010</xref>). The soldier of <italic><tp:taxon-name><tp:taxon-name-part taxon-name-part-type="genus" reg="Neotermes">N.</tp:taxon-name-part> <tp:taxon-name-part taxon-name-part-type="species" reg="agilis">agilis</tp:taxon-name-part></tp:taxon-name></italic> is among the smallest of the genus and has an unusually broad pronotum.</p></tp:treatment-sec><tp:treatment-sec><!--Section generated to contain objects referenced in tp:taxon-treatment.--><fig id="F3" position="float" orientation="portrait"><label>Figure 3.</label><caption><p>
                <italic><tp:taxon-name><tp:taxon-name-part taxon-name-part-type="genus" reg="Neotermes">Neotermes</tp:taxon-name-part> <tp:taxon-name-part taxon-name-part-type="species" reg="aburiensis">aburiensis</tp:taxon-name-part></tp:taxon-name></italic> forewing (<bold>A</bold>) and hind wing (<bold>B</bold>). <italic><tp:taxon-name><tp:taxon-name-part taxon-name-part-type="genus" reg="Neotermes">Neotermes</tp:taxon-name-part> <tp:taxon-name-part taxon-name-part-type="species" reg="agilis">agilis</tp:taxon-name-part></tp:taxon-name></italic> fore wing (<bold>C</bold>) and hind wing (<bold>D</bold>). RS = radial sector, M = median vein.</p></caption><graphic xmlns:xlink="http://www.w3.org/1999/xlink" xlink:href="zookeys-683-025-g003.jpg" position="float" orientation="portrait" xlink:type="simple" id="oo_143693.jpg"/></fig></tp:treatment-sec><ref-list><ref id="B6"><mixed-citation xmlns:xlink="http://www.w3.org/1999/xlink" xlink:type="simple">
          <person-group><name name-style="western"><surname>Sjöstedt</surname><given-names>Y</given-names></name></person-group> (<year>1902</year>) <article-title>Neue afrikanische Termiten.</article-title> <source>Entomologisk Tidskrift</source> <volume>23</volume>: <fpage>302</fpage>–<lpage>304</lpage>.</mixed-citation></ref><ref id="B7"><mixed-citation xmlns:xlink="http://www.w3.org/1999/xlink" xlink:type="simple">
          <person-group><name name-style="western"><surname>Sjöstedt</surname><given-names>Y</given-names></name></person-group> (<year>1904</year>) <article-title>Monographie der Termiten Afrikas. Nachtrag</article-title>. <source>Kungliga Svenska Vetenskaps-Akademiens Handlingar</source> <volume>38</volume>: <fpage>1</fpage>–<lpage>120</lpage> + 4 pls.</mixed-citation></ref><ref id="B4"><mixed-citation xmlns:xlink="http://www.w3.org/1999/xlink" xlink:type="simple">
          <person-group><name name-style="western"><surname>Krishna</surname><given-names>K</given-names></name></person-group> (<year>1961</year>) <article-title>A generic revision and phylogenetic study of the family <tp:taxon-name><tp:taxon-name-part taxon-name-part-type="family">Kalotermitidae</tp:taxon-name-part></tp:taxon-name> (<tp:taxon-name><tp:taxon-name-part taxon-name-part-type="order">Isoptera</tp:taxon-name-part></tp:taxon-name>).</article-title> <source>Bulletin of the American Museum of Natural History</source> <volume>122</volume>: <fpage>303</fpage>–<lpage>408</lpage>.</mixed-citation></ref><ref id="B9"><mixed-citation xmlns:xlink="http://www.w3.org/1999/xlink" xlink:type="simple">
          <person-group><name name-style="western"><surname>Ware</surname><given-names>JL</given-names></name><name name-style="western"><surname>Lal</surname><given-names>S</given-names></name><name name-style="western"><surname>Grimaldi</surname><given-names>DA</given-names></name></person-group> (<year>2010</year>) <article-title><italic><tp:taxon-name><tp:taxon-name-part taxon-name-part-type="genus">Neotermes</tp:taxon-name-part> <tp:taxon-name-part taxon-name-part-type="species">gnathoferrum</tp:taxon-name-part></tp:taxon-name></italic> (<tp:taxon-name><tp:taxon-name-part taxon-name-part-type="order">Isoptera</tp:taxon-name-part></tp:taxon-name>: <tp:taxon-name><tp:taxon-name-part taxon-name-part-type="family">Kalotermitidae</tp:taxon-name-part></tp:taxon-name>), a new species from Fiji that infests mahogany.</article-title> <source>Entomologica Americana</source> <volume>116</volume>: <fpage>64</fpage>–<lpage>72</lpage>. <ext-link xlink:type="simple" ext-link-type="doi" xlink:href="10.1664/09-RA-009R.1">https://doi.org/10.1664/09-RA-009R.1</ext-link></mixed-citation></ref></ref-list></tp:taxon-treatment>
